# Supplementary material for: A Simple Approach to Fabricate Composite Ceramic Membranes Decorated with Functionalized Carbide-Derived Carbon for Oily Wastewater Treatment
Source: Membranes (Basel). 2022 Mar 31;12(4):394. doi: 10.3390/membranes12040394 (PMC9027112; doi:10.3390/membranes12040394)
Supplement: Supplementary file 1 [file membranes-12-00394-s001.zip]

Archive with 1 entries (1 files):
- membranes-1616844-supplementary.pdf
